# Supplementary material for: Airway Prevotella promote TLR2-dependent neutrophil activation and rapid clearance of Streptococcus pneumoniae from the lung
Source: Nat Commun. 2022 Jun 9;13:3321. doi: 10.1038/s41467-022-31074-0 (PMC9184549; doi:10.1038/s41467-022-31074-0)
Supplement: Supplementary file 4 — Source Data [file 41467_2022_31074_MOESM4_ESM.xlsx]

## Sheet: Fig 1
Fig 1b						Fig 1c				Fig 1d					Fig 1e (left)				Fig 1e (right)
Spn	Pmel 10^7	Pmel 10^6	Pmel 10^5	Pmel 10^4		Days	PBS	Pmel		Spn	Spn + P.mel	Spn + E coli	Spn + LPS		Spn	Spn + Pmel	HK E coli	LPS	Spn	Spn + Pmel	Ecoli HK	LPS
150000	10	10	10	150000		1				96000	240	400000	60000		106.34	8.228	146.751	73.991	117.907	225.857	22.5	20.122
200000	10	10	10	35000		2	1	1		11000	10	750000	1080000		196	8.539	143.324	218.623	11.798	120.168	10.09	38.65
350000	10	10	1500	20000		2	1	1		96000	10	950000	1140000		190.088	28.721	141.492	110.402	75.564	329.368	18.9	22.438
600000	10	10	10			2	1	1		210000	10	1500000	96000		196.65	2.95	143.417	133.689	95.88	356.148	46.2	21.28
155000	10	10	10	4500		2	1			60000	10	500000	375000		151.302	8.228	112.818	178.623	84.144	299.736	9.7	9.7
65000	10	10	2500	1000		2	1			22000	10	1300000	7000		196	-8.539	132.2	73.991	26.224	196.132	10.858	10.858
250000	10	10	250	4000		2	1			150000	10	8000	52000		131.205	28.721	107.834	117.666	2.374	326.224	25.912	25.912
30000	10	10	1000	5000		2	1			3400000	10	26000	7200		173.433	-2.95	144.8	166	30.223	320.608	82.972	82.972
20000	10	10	500	250		2	1			25000	300	22000	450000		106.34	36.849	140.9	109.1	4.758	271.32	41.48	41.48
20000	10	10	650	3500		2	1			1020000	10
						2	1
						2	1
						3		1
						4	0	0
						4	0	0
						4		0
						4		0
						4		0
						4		0
						4		0
						4		0

## Sheet: Fig 2
Fig 2a																										Fig 2b (left)			Fig 2b (right)				Fig 2c (left)			Fig 2b (right)				Fig 2d				Fig 2e
	none										P. mel. HK															-	Pmel	LPS	-	Pmel	LPS		-	P.mel.	LPS	-	P.mel.	LPS		-	P.mel.	LPS		-	P.mel.	LPS
IL-23	15.4	14.92	19.07	8.46	7.26	21.83	5.28	2.99	25.53	11.47	13.28	16.93	16.93	17.85	7.26	19.37	8.46	6.66	2.43	18.76	12.07	4.25	4.25	26.77		37.55	256.575	60.592	6.396	129.783	6.468		6.14	11.3	13.7	5.76	8.43	7.45		0.193799	2.01367	1.81633		0.122038	3.78431	0.486916
IL-1α	25.42	11.03	3.69	2.22	11.91	11.48	5.45	5.94	2.17	2.27	108.05	255.98	208.81	112.75	135.32	133.1	180.43	165.61	159.47	106.96	160.56	187.02	158.02	192.99		21.275	382.8	9.356	5.818	142.57	4.639		5.14	10.4	11	6.31	5.73	4.21		0.215165	2.86984	1.677		0.110932	6.59813	0.58
IFNγ	0.35	20.3	0.97	1.18	2.26	1.35	1.77	2.06	0.97	2.26	133.77	167.23	140.84	186.59	142.3	141.44	137.68	73.1	135.07	112.2	181.45	144.38	136.99	93.88		11.23	162.55	38.344	4.82	107.68	3.776		6.22	13.4	11.3	8.46	7.43	6.89		0.27029	1.36741	0.778		0.0855239	4.33762	0.72353
TNFα	2.22	1.05	2.06	1.22	4.83	5.99	6.8	6.44	1.11	1.03	139.46	278.07	177.46	200.44	150.48	144.73	191.49	172.01	273.04	302.51	349.63	193.58	238.63	150.18		39.502	176.644	52.767	5.51	122.5	7.65		5.14	16	11.3	7.6	6.58	6.36		0.229252	1.25302	2.01367		0.125321	5.87112	0.711318
MCP-1	0.22	1.11	2.39	1.21	6.39	1.21	7.62	6.61	3.15	5.49	52.45	123.35	60.48	80.24	89.33	126.47	86.8	69.99	83.91	136.53	87.68	95.23	67.3	106.75		23.584	296	33.379	3.88	134.04	5.05		5.14	17.4	9.62	6.05	5.51	5.56		0.100886	2.43602	2.86984		0.167928	2.01907	0.34
IL-12p70	8.7	8.98	0.78	0.83	0.79	1.12	0.5	1.09	0.69	0.63	2.24	4.59	4.38	2.9	4.28	4.11	2.82	5.04	16.65	7.88	6.23	3.32	2.8	1.63
IL-1β	2.78	1.22	1.77	2.11	2.78	3.36	3.93	5.25	4.12	3.73	7.62	15.68	8.17	7.89	8.1	8.3	5.99	10.14	17.98	10.62	9.59	6.53	10.97	9.59
IL-10	5.65	5	1.74	0.48	0.45	4.34	0.43	1.68	2.13	0.53	1.23	2.93	1.61	2.51	0.8	0.77	0.24	0.22	0.43	1.93	1.42	0.14	0.74	1.46
IL-6	44.76	21.28	1.84	1.39	7.23	7.85	11.65	12	3.4	3.93	209.48	239.23	254.75	135.74	330.44	292.53	199.14	214.54	282.48	145.24	142.01	293.03	287.77	184.14
IL-27	36.03	21.25	8.8	10.9	6.59	12.62	15.05	22.9	10.26	9.63	7.68	8.39	13.94	10.58	8.19	8.59	7.18	7.98	15.39	13.72	11.97	7.58	10.9	12.62
IL-17A	2.48	1.22	0.97	0.53	0.83	1.2	1.42	1.09	0.79	0.93	1.48	2.62	1.4	1.14	3.18	2.43	1.16	1.81	2.62	1.9	2.19	1.94	1.49	1.38
IFNβ	40.7	29.3	20.3	29.9	16.9	24.7	39.5	49.9	23.5	28.7	17.3	29.9	20	30.4	20.3	29.6	21.3	24.1	27.6	13.6	30.4	24.1	41	32.6
GM-CSF	2.63	1.02	2.31	1.59	1.62	2.35	2.74	2.35	2.27	2.69	3.08	3.95	3.24	2.63	2.39	2.92	1.94	2.78	5.42	3.98	3.51	3.08	3.16	2.52
MIP-2	37	48	19	54							399.385	250	153	284	250	208	387	314.765

## Sheet: Fig 3
Fig 2a					Fig 2b					Fig 2c					Fig 2d					Fig 2e
Spn	aly6g	Spn + Pmel	Spn + Pmel + antily6g		Spn	aly6g	Spn + Pmel	Spn + Pmel + antily6g		Spn	atnf	Spn + Pmel	Spn + Pmel + antiTNFa		Spn	atnf	Spn + Pmel	Spn + Pmel + antiTNFa		Spn	Spn + aTNF	Spn + P.mel	Spn + Pmel + aTNF
1.63924	0.0120017	3.98194	0.0164648		1.63924	0.0120017	3.98194	0.0164648		21	10.2	19.8	10.5		2.84	1.02	8.2	0.55		25000	550000	10	180000
1.04836	0.0259994	4.27786	0.0220199		1.04836	0.0259994	4.27786	0.0220199		14.4	7.98	28.1	8.57		1.9	2.27	4.4	2.52		300000	6500000	10	20000
0.912306	0.0868493	3.11555	0.0538103		0.912306	0.0868493	3.11555	0.0538103		16.6	5.63	18	5.88		2.79	4.78	6.5	0.15		750000	60000	100	180000
1.34	0.02	3.13	0.02		1.34	0.02	3.13	0.02		13.7	7.31	26.9	9.94		4	1.76	7.4	0.66		20000	7000000	10	145000
1.33					1.33					17.5		21.2			1.69					55000	385000000	10	40000
																				16000000	9000000	250	120000
																				90000	100000000	100	1000000
																				55000	200000	10	200000
																				44000	250000	10	180000

## Sheet: Fig 4
Fig 4a			Fig 4b			Fig 4c (left)		Fig 4c (right)
Spn	Spn + P.mel		Spn	Spn + P.mel		Spn	Spn + P. mel.	Spn	Spn + P. mel.
5500000	150		3000000	50		29.8	50.6	1.76	6.06
7500000	10		105000000	4000		36.8	61.4	2.01	4.88
4000000	10		3500000	300		27.2	44.3	2.34	8.8
16000000	2400		4500000	250		49.4	47.5	5	8.5
						25.3	60.3	1.67	6.03
375000	10		60000	450		25.7	62.5	3.33	4.17
9000000	7000		20000	10		27.2	43.9	4.18	5
4000000	13000		10000	10		49.4	69.5	1.68	4.17
						19.9	57.4	2.14	9.29
50000	10		180000	10		6.6	56.7	1.45	7.74
3500000	10		220000	10		7.1	49.4	1	8.65
60000	50		950000	350
			45000	20500

## Sheet: Fig 5
Fig 5a					Fig 5b							Fig 5c														Fig 5d				Fig 5e				Fig 5f
none	1:1	.1:1	.01:1				C29	C29	TAK242	TAK242		WT							Tlr2-/-							none	Pmel	+lipase		Spn	Spn + Pmel	Spn + lipase tr Pmel				10 ug	25 ug	50 ug
4.296	111.892	42.352	5.752		none	Pmel	100 uM	200 uM	100 uM	200 uM		-	3.5266	2.951	0.885	0.732	0.967	1.3	4.5704	5.5412	0.12	0.355	0.743	2.44		0.885	175.13	56.207		20000	10	8500		Spn	Spn + Pam3SK	Spn + Pmel lipoproteins	Spn + Pmel lipoproteins	Spn + Pmel lipoproteins
8.714	83.608	24.898	20.273		0.885	175.13	15.45	1.408	146.117	145.253		P. mel. HK	144.966	143.814	133.407	202.262	145.774	197.937	4.9656	6.1168	0.273	3.3145	0.1555	0.661		0.732	149.12	17.336		22000	10	2000		950000	130000000	310000	3000000	5500000
8.728	121.044	49.5185	4.3445		0.732	149.12	18.8	1.876	144.966	143.814		P. mel. LPS	44.39	42.951	38.65	38.6865	29.0825	31.208	43.2388	48.1314	27.253	28.4615	26.014	43.2		0.967	133.407	13.868		10500000	10	4000		450000	1200000	600000	12500000	6500000
3.872	192.57	39.8665	30.696		0.967	133.407	22.4	1.22	135.6	148.2		P. mel. lipoprotein	78.0626	74.3212	71.612	65.484	75.13	109.12	4.9656	6.1168	9.886	1.344	5.198	4.422		7.344	202.262	6.9802						19500000	70000	3100000	13500000	1000000
8.728	98.457	136.102	15.638		7.344	202.262	34.676	1.08	104.2	144.4		Pam3SK4	154.169	184.542	110.304	112.706	107.504	109	5.71018	8.01378	8.503	5.198	3.346	-12.142		5.198	112.706	5.5412						34000000	40000	700000	850000	4500000
17.2795	230.214	34.4605	26.9315		5.198	112.706	6.932	1.46	111	135.9																0.56	107.504	52.1606		8000	10	25000		250000	1200000	500000	50000	1850000
12.3375	239.385	143.631	57.0475		0.66	107.504	10.12	9.91	137.6	100.2																1.33	114	14.8		260000	10	35000		8000000	150000	250000	250000	4900000
22.6855	194.211	79.6345	22.3																							0.045	132	18.22		22000	600	900000		250000	130000000	490000000	750000	650000
5.4	114	46	14.3																							0.32	104							300000	1200000	450000	150000	4500000
																														800000	10	90000		80000	70000	15000000
																														300000	10	900000		260000		310000000
																														40000	10	55000		22000

## Sheet: Fig 6
Fig 6a					Fig 6b					Fig 6c					Fig 6d					Fig 6e					Fig 6f
WT	WT + Pmel	TLR2KO	TLR2KO + Pmel		WT	WT + Pmel	TLR2KO	TLR2KO + Pmel		WT Spn	WT Spn + HK Pmel	TLR2KO Spn	TLR2KO Spn + HK Pmel		WT	WT + Pmel	TLR2KO	TLR2KO + Pmel		WT	WT + Pmel	TLR2KO	TLR2KO + Pmel		WT	WT + Pmel	TLR2KO	TLR2KO + Pmel
6.72	25	4.82	11.2		0.0875317	4.77311	0.201753	0.0188126		60000	10	150000	51000		32.9	42.1	22.8	30.2		17.5	57.3	28.6	48.1		1.59	7.62	2	1.09
5.69	11.2	3.01	8		0.0516017	1.53688	0.103765	0.558393		850000	10	3000000	25000		18.9	61.6	21.3	21.8		22.4	51.3	34.9	43.9		2.03	5.54	3.18	2.38
4.44	15.4	3.59	19.9		0.138855	1.7753	0.514977	0.388328		15000	200	600000	300000		30.1	44	18.7	25		44	39.9	32.5	50.3		3.51	4.5	1.42	2.33
5.39	9.04	5.37	15.54		0.607398	2.42622	0.238007	0.134003		800000	10	1550000	800000		20.8	42.6	25.1	20.3		30.5	49.8	23.6	44		2.96	2.59	1.5	1.69
4.85	16.8		11.4		0.94408	3.66251		0.605664		300000	10	750000	120000		31.5	46.3	21.8	19.9		37.3	46.1	23.3	42.4		2.38	3.48	1.09	2.17
										550000	10	85000	7500000
										2250000	10	55000000	10000000
										25500000	10	4000000	150000
										1800000	300	60000	10000000

## Sheet: Fig 7
Fig 7b			Fig 7c			Fig 7d (left)				Fig 7d (right)					Fig 7e				Fig 7f			Fig 7g (left)				Fig 7g (right)
Pmel	E coli LPS		e coli lps	pmel hk		ecoli lps	ecoli lps	pmel hk	pmel hk	ecoli lps	ecoli lps	pmel hk	pmel hk		none	+ DPI	+ protease inhib		WT	TLR2KO Pmel		WT	WT	Tlr2-/-	Tlr2-/-	WT	WT	Tlr2-/-	Tlr2-/-
37	5.82		1058289161	1214244824		none	+ inhib	none	+ inhib	none	+inhib	none	+ inhib		47.9965	54.2683	24.7387		37	4.09408		none	+ inhib	none	+ inhib	none	+ inhib	none	+ inhib
31.34	0		2139396886	2299738522		0.037	0.003	0.263	0.025	0.083	0.014	0.539	0.028		48.7805	52.439	28.1359		31.34	7.75261		0.45	0.003	0.012	0.005	0.605	0.022	0.013	0.004
27.46	1.49		1824758757	1323767906		0.09	0.004	0.522	0.023	0.02	0.016	0.803	0.024		48.7805	53.223	18.9895		47.46	5.4007		1	0.001	0.012	0.011	0.933	0.015	0.01	0.007
41.43	12.86		1344000000	1099900000		0.036	0.013	0.181	0.008	0.04	0.02	0.406	0.016						41.43	31.5789		0.69	0.01	0.027	0.008	0.592	0.013	0.064	0.004
35.71	-7.14		936478940	1282376101		0.038	0.013	0.3	0.035	0.042	0.022	0.585	0.016		50	40	30		35.71	14.2105		0.44	0.013	0.028	0.01	0.601	0.016	0.051	0.003
37.14	15.71		2050409311	2035283573		0.05	0.016	0.47	0.008	0.047	0.013	0.64	0.004		40	50	20		37.14	34.8		0.313	0.006	0.018	0.012	0.318	0.014	0.016	0.017
27.78	4.44					0.066	0.015	0.28	0.01	0.031	0.01	0.51	0.003		53.3333	45	16.6667		37.78	16		0.316	0.005	0.032	0.011	0.316	0.011	0.019	0.011
54.44	-4.44																		54.44	27
44.44	-2.22														51.0526	36.8421	10.5263		44.44	13.2
54.1667	13.3333														56.3158	60.5263	10.5263		54.1667
66.6667	10														51.0526	52.1053	7.89474		66.6667
45.8333																			45.8333
43.75																			43.75

## Sheet: Fig 8
Fig 8a																														Fig 8b					Fig 8c					Fig 8d					Fig 8e
	PBS														P. mel. HK															WT	WT	Il10-/-	Il10-/-		WT	WT	Il10-/-	Il10-/-		WT	WT	Il10-/-	Il10-/-		WT	WT	Il10-/-	Il10-/-
IL-23	47.96	85.96	74.25	83.59	72.98	52.74	50.07	108.07	19.99						18.15	4.85	13.89	7.86	6.66	10.87	17.54	14.5	24.29	16.32						Spn	Spn + Pmel	Spn	Spn + Pmel		Spn	Spn + Pmel	Spn	Spn + Pmel		Spn	Spn + Pmel	Spn	Spn + Pmel		Spn	Spn + Pmel	Spn	Spn + Pmel
IL-1α	183.37	153.85	182.25	191.7	284.23	283.34	124.54	167.88	267.88						41.54	51.27	81.48	50.24	55.63	84.19	38.87	26.87	23.27	15.91						1050000	10	340000	3350000		212.223	41.684	137.004	517.027		0.86647	3.54233	11.8779	7.19094		2.54	2.22	7.32	11.4
IFNγ	326.13	316.17	399.81	376.9	285.22	147.9	182.23	187.27	181.39						44.33	82.16	61.22	70.58	80.85	60.73	20	11.67	18.52							300000	10	1200000	1600000		280.852	42.448	337.617	802.532		0.799276	2.92599	3.26556	5.02763		5.23	3.14	10.3	3.18
TNFα	447	381	200.99	188.33		371.33	420.05	285.33	357.42	235.35	321.76	239.9			44	82	67	86	2.06	3.72	23.24	15.32	6.14	5.62	5.62	4.67				700000	10	1850000	140000		186.268	47.639	248.715	543.822		1.67179	3.23016	6.47754	3.8705		4.28	2.02	11.4	3
MCP-1	200	201	74.36	93.44	89.11	140.28	173.21	98.86	178.73	118.78	83.65	175.06			52	65	2.16	3.32	3.15	5.84	25.07	16.01	11.63	7.23	5.61	4.22				43000	120	98000	17000		244.74	30.538	283.181	285.235		1.44271	2.01219	3.55049	4.72943		3.46	2.6	8.9	8.22
IL-12p70	10.02	4.6	0.66	0.4	0.71	0.56	1.13	0.98	47.72	62.07	10.29	0.99	18.35	1.66	5.44	4.03	1.04	0.38	0.12	0.56	2.53	2.41	1.4	0.69						320000	10	15000	58000		265	35.649	118.131	548.715
IL-1β	2.33	3.08	3.02	3.13	3.13	1.48	3.57	2.38	33.09	51.55	8.76	19.56	2.96	7.89	14.36		3.67	1.88	2.65	0.98	10.97	8.53	4.36	4.17	0.8	2.9	3.78	5.08
IL-10	26.41	2.93	2.7	2.18	0.82	0.6	0.36	0.71							73.72	78.14	78.14	1.08	0.4	0.16	1.93	0.78	0.65	0.94	50.32
IL-6	450	400	154.58	140.28	308	139.55	208.71	219.8	419	260.7					170	200	1.54	0.91	1.63	1.1	97.27	61.39	14.15	10.04	0.89	0.86
IL-27	66.29	244	126.21	144.66	115.39	247	100.68	109.85							26.72	21.01	10.9	10.26	8.39	8.8	15.27	13.06	13.28	12.62	7.58	7.58	11.43	18.23
IL-17A	0.27	1.22	1.03	0.68	1.06	0.85	1.06	1.5	5.81	7.09	2.83	4.31	1.3	2.99	0.87	0.83	0.79	0.68	1.54	1.34	0.92	1.32	1.92	1.13	0.72
IFNβ	152.3	132.6	126.4	126.4	211	283	155.5	176.1	276	114.2					84	124	38.4	21	15.5	21	45.2	25.3
GM-CSF	2.18	2.94	1.56	2.04	1.94	2.5	16.11	2.82	4.38	2.74	4.06				3.81	2.71	1.43	1.41	2.25	1.73	2.14	2.78	2.22	2.22
MIP-2	68	56.0551	67	130.288	113	76	123.491								144	130.523	127	93.9557	200	132	106
[truncated: 4 more columns]

## Sheet: Fig 9
Fig 9a							Fig 9b (left)																			Fig 9b (right)
-	P. mel D18	P. buccae	P. tannerae	P. nanceiensis	P. intermedia		WT										Tlr2-/-									WT										Tlr2-/-
200000	10	10	150	10	10		-	27.8894	7.66838	24.1969	-1.92	49.01	23.545	7.34	-54.0075	-15.81	0.634985	7.27759	7.62926	21.23	13.495	2.71	5.60905	25.3704	1.25837	-	8.9555	9.626	0.6185	30.464	38.738	6.036	14.9096	16.3604	3.7796	6.178	7.218	3.672	12.3	0.56	33.2	5.6116	4.7392	6.3232
200000	10	10	200	10	2500		P. mel. D18	128.065	142.66	166.447	118.915	117.757	54.7975	77.34	92.995		18.0426	4.6627	1.8493	1.5525	9.7	3.9125	46.0688	3.69746	58.2014	P. mel. D18	437.669	497.589	419.063	462.949	537.167	455.044	666.774	555.182	589.626	49.408	29.313	24.087	-46.4523	-47.4405	-64.7335	57.688	41.29	16.338
45000	10	10	10	10	45000		P. buccae	154.315	102.921	155.91	132.805	162.445	146.24	162.445	156.657		7.31672	0.24419	3.05755	33.1725	26.2275	23.545	15.4735	39.9145	67.3448	P. buccae	295.881	348.262	449.571	347.333	262.845	352.782	407.916	316.812	363.138	50.3915	45.0575	38.4275	-61.2749	-10.3841	81.5157	10.764	116.432	59.378
2500000	10	10	10	10	1500		P. tannerae	141.61	110.358	102.255	162.9	184.974	138.093	109.798	115.984		3.2675	2.755	15.4425	1.05501	17.4077	8.64344	6.0035	5.5648	5.8008	P. tannerae	185.768	326.088	315.712	337.224	353.606	320.904	308.841	356.34	368.09	9.6743	0.3841	28.753	103.506	108.628	2.8006	0.6935	0.5359
							P. nanceiensis	117.757	106.55	116.968	62.9	117.759	145.751	214.53	244.119		33.2	21.2	10.0727	8.18076	44.9706	13.865	36.7632	29.8942		P. nanceiensis	614.139	493.583	584.494	555.652	579.762	556.516	589.207	445.06	520.519	92.3856	49.2053	40.7364	3.34858	3.39986	27.3408	9.431	0.3178	0.684
3000	10	10	10	10	25500000		P. intermedia	136.98	183.735	109.369	261.327	299.07	116.677	173.591	128.765		153.64	114.285	109.194	226.124	268.475	188.212	121.18	152.351		P. intermedia	634.501	447.633	500.5	675.67	586.792	549.424	411.388	536.706		763.855	346.354	473.819	710.176	583.64	565.471	440.341	599.048
30000	10	200	250	450	1100000
20000	10	10	200	10	450
35000	10	50	200	10	1150000
90000	100	650	10	10	40000
1350000	10	10	10	10	30000
100000	2000	1050	5500	300	20500
1500000	10	10	50	150	2500

## Sheet: Supl Fig 1
Supl Fig 1a			Supl Fig 1b			Supl Fig 1c (left)		Supl Fig 1c (right)			Supl Fig 1d (left)		Supl Fig 1d (right)			Supl Fig 1e
Spn	+Pmel		Spn	+Pmel		Spn	Spn + P.mel	Spn	Spn + P.mel		Spn	Spn + Pmel	Spn	Spn + P.mel		Spn	Spn + CA	Spn + C1	Spn + SA
6600	600		140000	10		248000	10	1050000	10		23000000	1350	10	10		10000	3500	4500	10500
196000	10		96000	10		40000	10	250000	500		11000000	10	10	10		12000	3000	20500	4250
28000	10		5000	10		20000	10	7000	10		255000	150	10	10		12500	15000	7000	5500
30000	90		31600	290		33000	10	210000	10		1000000	10	10	10
210000	10		27200	10		10400	10	90000	10		15000000	10	10	10		1700	25000	15000	4500
90000	10		21800	10		50000	10	8700	10		550000	10	10	10		4250	1000	3200	10050
87000	10		50000	10		66000	600	750	10		650000000	350	10	10		5500	30000	5500	4500
75000	10		32500	500		19600	80	44000	10		3000000	400	10	10
500000	10		6400	50		2800	10	55000	10		650000	10	10	10		5970	11100	6550	6500
			1700			340000	10	3800000	10				10	10		17250	9900	8300	800
						7000	10	250000	250							12700	12000	830	4500
						35000	10	160000	10
						8000	10	5100000	10
								3600000	10
								450000	10
									10
									10
									10

[truncated: 6 more sheets: Supl Fig 2, Supl Fig 3, Supl Fig 4, Supl Fig 5, Supl Fig 6, Supl Fig 7]
